# Supplementary material for: Neonatal Screening and Genotype-Phenotype Correlation of 21-Hydroxylase Deficiency in the Chinese Population
Source: Front Genet. 2021 Jan 22;11:623125. doi: 10.3389/fgene.2020.623125 (PMC7862715; doi:10.3389/fgene.2020.623125)
Supplement: Supplementary file 1 [file Data_Sheet_1.XLSX]

## Sheet: Sheet1
From	Patient	Genetic diagnosis
Nanjing	1	Del/Del
	2	Del/Del
	3	g.732_897del166bp /I172N
	4	IVS2-13A/C>G/Del
	5	g.[ IVS2-13A/C>G; 1994C>T]/Chimera
	6	p. Ile172Asn/Del
	7	IVS2-13A/C>G/Del
	8	c.293-13A/C>G/Chimera
	9	c.518T>A/Chimera
	10	c.293-13A/C>G/Partial conv
	11	[Prom conv; p. Pro30Leu] / [IVS2-13A/C>G; p.Gly110ValfsX21]
	12	IVS2-13A/C>G/ IVS2-13A/C>G
	13	IVS2-13A/C>G/ g.1994C>T(p.Gln318X)
	14	IVS2-13A/C>G/g. 2108C>T
	15	IVS2-13A/C>G/g. 2108C>T
	16	IVS2-13A/C>G/IVS2-13A/C>G
	17	IVS2-13A/C>G/IVS2-13A/C>G
	18	c.293-13A/C>G/c.293-13A/C>G
	19	p. Ile172Asn/g. 2108C>T
Other cities in Eastern China	1	Del/Chimera
	2	IVS2-13A/C>G/ Del
	3	I172N/g.1762_1763insT
	4	c.293-13A/C>G/Del
	5	Cluster E6/Chimera
	6	Partial conv/g.[-126C>T;-113G>A;999T>A]
	7	c.549+1G>A/Chimera
	8	IVS2-13A/C>G/g.707-714del GAGACTAC
	9	IVS2-13A/C/Partial conv
	10	IVS2-13A/C/Chimera
	11	c.293-13A/C>G/c.332-339Del GAGACTAC
	12	IVS2-13A/C>G/Chimera
	13	c.518T>A/Chimera
	14	c.518T>A/Cluster E6
	15	IVS2-13A/C>G/Del
	16	IVS2-13A/C>G/ g.2669_2670delGGinsC
	17	Del/Chimera
	18	g.1994C>T/Del
	19	c.1088C>T/Del
	20	c.518T>A/Chimera
	21	c.293-13A/C>G/Del
	22	I172N/Chimera
	23	c.449G>C/c.518T>A
	24	c.293-13A/C>G/c.293-13A/C>G
	25	c.293-13A/C>G/c.293-13A/C>G
	26	c.518T>A/c.518T>A
	27	E3△8bp/IVS2-13A/C>G
	28	IVS2-13A/C>G/IVS2-13A/C>G
	29	IVS2-13A/C>G/g.[IVS2-13A/C; 707_714delGAGACTAC（p.Gly110ValfsX21）]
	30	Partial conv/IVS2-13A/C
	31	c.293-13A/C>G/c.293-13A/C>G
	32	I172N/I172N
	33	I172N/g.2669_2670delGGinsC（p.Arg483ProfsX58）
	34	IVS2-13A/C>G/I172N
	35	IVS2-13A/C>G/I172N
	36	I172N/IVS2-13A/C>G
	37	I172N/g.2108C>T
	38	IVS2-13A/C>G/Ile172Asn
	39	IVS2-13A/C>G/I172N
	40	IVS2-13A/C>G/I172N
