# Supplementary material for: Neonatal Screening and Genotype-Phenotype Correlation of 21-Hydroxylase Deficiency in the Chinese Population
Source: Front Genet. 2021 Jan 22;11:623125. doi: 10.3389/fgene.2020.623125 (PMC7862715; doi:10.3389/fgene.2020.623125)
Supplement: Supplementary file 2 [file Data_Sheet_2.XLSX]

## Sheet: Sheet1
Year	Live births		screening		Screening rate(%)	5-year average	Positive		Positive rate	5-year average	20-year average
2000	40793	204275	19340	157973	47.4101	76.686	0	4	0	2.65488e-05	4.81567e-05
2001	34938		24623		70.4763		2		8.12249e-05
2002	41235		34823		84.4501		0		0
2003	38117		34061		89.3591		1		2.93591e-05
2004	49192		45126		91.7344		1		2.21602e-05
2005	48028	268834	45470	256564	94.6739	95.3739	1	15	2.19925e-05	5.89343e-05
2006	48382		45714		94.4856		5		0.000109376
2007	56462		53382		94.545		3		5.61987e-05
2008	58123		55936		96.2373		2		3.57551e-05
2009	57839		56062		96.9277		4		7.13496e-05
2010	61235	361188	59383	353770	96.9756	97.8843	4	19	6.73593e-05	5.40095e-05
2011	65696		64037		97.4747		3		4.68479e-05
2012	76035		74462		97.9312		0		0
2013	76597		75346		98.3668		8		0.000106177
2014	81625		80542		98.6732		4		4.96635e-05
2015	83484	446762	83047	443015	99.4765	99.1645	2	24	2.40827e-05	5.31342e-05
2016	91555		90613		98.9711		5		5.51797e-05
2017	99185		98336		99.144		8		8.13537e-05
2018	87854		87273		99.3387		5		5.72915e-05
2019	84684		83746		98.8924		4		4.77635e-05
