# Supplementary material for: Neonatal Screening and Genotype-Phenotype Correlation of 21-Hydroxylase Deficiency in the Chinese Population
Source: Front Genet. 2021 Jan 22;11:623125. doi: 10.3389/fgene.2020.623125 (PMC7862715; doi:10.3389/fgene.2020.623125)
Supplement: Supplementary file 3 [file Data_Sheet_3.XLSX]

## Sheet: Sheet1
患儿姓名	基因诊断
朱曦牧	Del/Del		13	0.317073
董道	Del/Del		7	0.170732
朱元清	g.732_897del166bp /I172N		4	0.097561
毛亦忱	IVS2-13A/C>G/Del		3	0.0731707
张博然	g.[ IVS2-13A/C>G; 1994C>T]/Chimera		3	0.0731707
朱誉	p. Ile172Asn/Del		3	0.0731707
钱堃	IVS2-13A/C>G/Del		2	0.0487805
田瑞琪（智）	c.293-13A/C>G/Chimera		1	0.0243902
冯遵誉	c.518T>A/Chimera		1	0.0243902
王英俊宝宝	c.293-13A/C>G/Partial conv		1	0.0243902
张馨隆	[Prom conv; p. Pro30Leu] / [IVS2-13A/C>G; p.Gly110ValfsX21]		2	0.0487805
王子轩	IVS2-13A/C>G/ IVS2-13A/C>G		1	0.0243902
李政泽	IVS2-13A/C>G/ g.1994C>T(p.Gln318X)
范雨琪	IVS2-13A/C>G/g. 2108C>T
隋安妍	IVS2-13A/C>G/g. 2108C>T
王璟珩	IVS2-13A/C>G/IVS2-13A/C>G
王可可	IVS2-13A/C>G/IVS2-13A/C>G
翁沐晨	c.293-13A/C>G/c.293-13A/C>G
钟璟初	p. Ile172Asn/g. 2108C>T
张家康	Del/Chimera		19	0.228916
谢禹航	Del/T302G		13	0.156627
孙奇薇	IVS2-13A/C>G/ Del		9	0.108434
邹沐萱	I172N/g.1762_1763insT		9	0.108434
徐梦婕	c.293-13A/C>G/Del		8	0.0963855
靳恩赐	Cluster E6/Chimera		6	0.0722892
陈一瑄	Partial conv/g.[-126C>T;-113G>A;999T>A]		4	0.0481928
赵吾辰	c.549+1G>A/Chimera		3	0.0361446
陈文艺	IVS2-13A/C>G/g.707-714del GAGACTAC		2	0.0240964
朱昌翰	IVS2-13A/C/Partial conv		2	0.0240964
赵欣悦	IVS2-13A/C/Chimera		2	0.0240964
曹阅音	c.293-13A/C>G/c.332-339Del GAGACTAC		1	0.0120482
张佳怡	IVS2-13A/C>G/Chimera		1	0.0120482
陈皓文	c.518T>A/Chimera		1	0.0120482
周沁之	c.518T>A/Cluster E6		1	0.0120482
刘梓昊	IVS2-13A/C>G/Del		1	0.0120482
何志勇之女	IVS2-13A/C>G/ g.2669_2670delGGinsC		1	0.0120482
石尚坷	Del/Chimera
罗晨	g.1994C>T/Del
程雪宝宝	c.1088C>T/Del
贾近山	c.518T>A/Chimera
汪宇轩	c.293-13A/C>G/Del
夏孟媛	I172N/Chimera
袁嘉洐	c.449G>C/c.518T>A
侍恒屹	c.293-13A/C>G/c.293-13A/C>G
石逸舟	c.293-13A/C>G/c.293-13A/C>G
邓舒雅	c.518T>A/c.518T>A
曹子熙	E3△8bp/IVS2-13A/C>G
朱程艺	IVS2-13A/C>G/IVS2-13A/C>G
王乐文	IVS2-13A/C>G/g.[IVS2-13A/C; 707_714delGAGACTAC（p.Gly110ValfsX21）]
仲锐	Partial conv/IVS2-13A/C
唐铂	c.293-13A/C>G/c.293-13A/C>G
吴雨涵	I172N/I172N
刘国梁	I172N/g.2669_2670delGGinsC（p.Arg483ProfsX58）
王钰珏	IVS2-13A/C>G/I172N
车宇豪（航？）	IVS2-13A/C>G/I172N
罗战	I172N/IVS2-13A/C>G
刘毅潼	I172N/g.2108C>T
余玟锦	IVS2-13A/C>G/Ile172Asn
刘易安	IVS2-13A/C>G/I172N
刘秦月	IVS2-13A/C>G/I172N

## Sheet: Sheet2
Patient	Sex	Type	Severity	17-OHP(nmol/L)	Genotype
1	male	SW	++++	805	Del/Del
2	male	SW	++++	688	Del/Del
3	male	SW	++++	894.101	Del/Chimera
4	male	SW	++++	599	Del/Chimera
5	male	SW	++++	500	Chimera/Cluster E6
6	male	SW	++++	400	Chimera/c.549+1G>A
7	male	SW	+++	609	Del/IVS2-13A/C>G
8	male	SW	+++	152	Del/IVS2-13A/C>G
9	female	SW	+++	577	Del/IVS2-13A/C>G
10	female	SW	+++	537	Del/IVS2-13A/C>G
11	female	SW	+++	810	Del/g.1994C>T（Exon 8）
12	female	SW	+++	270	Del/c.1088C>T
13	female	SW	+++	554	Del/c.293-13A/C>G
14	male	SW	+++	651	Del/c.293-13A/C>G
15	male	SW	+++	180	Del/I172N
17	male	SW	+++	350.6	Chimera/c.293-13A/C>G
18	male	SW	+++	79.5	Chimera/c.518T>A
19	male	SW	+++	117	Chimera/c.518T>A
20	male	SW	+++	192.88	Chimera/c.518T>A
21	female	SW	+++	79.9	Chimera/IVS2-13A/C>G
22	female	SW	+++	82	Chimera/IVS2-13A/C>G
23	female	SW	+++	275	Chimera/g.[ IVS2-13A/C>G; 1994C>T]
24	female	SW	+++	40.5	Chimera/I172N
25	male	SW	+++	131	Partial conv/c.293-13A/C>G
26	male	SW	+++	358	Partial conv/IVS2-13A/C
27	male	SW	+++	227	Partial conv/IVS2-13A/C
28	female	SW	+++	110	Partial conv/g.[-126C>T;-113G>A;IVS2-13A/C]
29	female	SW	++	790	g.2669_2670delGGinsC/IVS2-13A/C>G
30	female	SW	++	400	c.332-339Del GAGACTAC/c.293-13A/C>G
31	male	SW	++	76.7	g.732_897del166bp /I172N
32	female	SW	++	187	g.1762_1763insT/I172N
33	male	SW	++	240	IVS2-13A/C>G/g.[IVS2-13A/C; 707_714delGAGACTAC（p.Gly110ValfsX21）]
34	female	SW	++	204.33	g.707-714del GAGACTAC/IVS2-13A/C>G
35	male	SW	++	343	g.2669_2670delGGinsC/I172N
36	female	SW	++	145	[Prom conv; g.89C>T] / [IVS2-13A/C>G; p.Gly110ValfsX21]
37	female	SW	++	400	E3△8nt/IVS2-13A/C>G
38	female	SW	++	503.72	c.293-13A/C>G/c.293-13A/C>G
39	female	SW	++	455	c.293-13A/C>G/c.293-13A/C>G
40	male	SW	++	388.17	c.293-13A/C>G/c.293-13A/C>G
41	male	SW	++	219.69	c.293-13A/C>G/c.293-13A/C>G
42	male	SW	++	624	IVS2-13A/C>G/IVS2-13A/C>G
43	male	SW	++	413	IVS2-13A/C>G/ IVS2-13A/C>G
44	male	SW	++	378	IVS2-13A/C>G/IVS2-13A/C>G
45	male	SW	++	231	IVS2-13A/C>G/IVS2-13A/C>G
46	female	SW	++	441	IVS2-13A/C>G/g. 2108C>T
47	female	SW	++	179	IVS2-13A/C>G/g. 2108C>T
48	male	SW	++	389	IVS2-13A/C>G/ g.1994C>T
49	female	SW	++	103	c.518T>A/c.518T>A
50	male	SW	++	174	c.449G>C/c.518T>A
16	female	SW	++	101	Cluster E6/c.518T>A
51	male	SV	+	168	IVS2-13A/C>G/I172N
52	male	SV	+	44	IVS2-13A/C>G/I172N
53	female	SV	+	-	IVS2-13A/C>G/I172N
54	female	SV	+	-	IVS2-13A/C>G/I172N
55	male	SV	+	50	IVS2-13A/C>G/I172N
56	male	SV	+	3.52	IVS2-13A/C>G/I172N
57	male	SV	+	83.8	I172N/g. 2108C>T
58	male	SV	+	36.7	I172N/g.2108C>T
59	female	SV	+	256	I172N/I172N
			Control
			-	6.36
			-	14.2
			-	11.7
			-	9.46
			-	10.2
			-	6.67
			-	4.33
			-	9.08
			-	8.34
			-	7.55
			-	7.11
			-	9.17
